# Supplementary material for: Volatile Metabolites to Assess the Onset of Chilling Injury in Fresh-Cut Nectarines
Source: Foods. 2024 Mar 29;13(7):1047. doi: 10.3390/foods13071047 (PMC11011915; doi:10.3390/foods13071047)
Supplement: Supplementary file 1 [file foods-13-01047-s001.zip]

Archive with 1 entries (1 files):
- foods-2938917-supplementary.pdf
